# Supplementary material for: Changes in Exosomal miRNA Composition in Thyroid Cancer Cells after Prolonged Exposure to Real Microgravity in Space
Source: Int J Mol Sci. 2021 Nov 27;22(23):12841. doi: 10.3390/ijms222312841 (PMC8657878; doi:10.3390/ijms222312841)
Supplement: Supplementary file 1 [file ijms-22-12841-s001.zip]

Archive with 1 entries (1 files):
- ijms-1471759-supplementary.pdf
